# Supplementary material for: Intermittent Theta Burst Stimulation for Major Depressive Disorder with Comorbid Anxiety: A Systematic Review of Clinical Efficacy and Predictors of Response
Source: Brain Sci. 2026 Jan 30;16(2):167. doi: 10.3390/brainsci16020167 (PMC12938041; doi:10.3390/brainsci16020167)
Supplement: Supplementary file 1 [file brainsci-16-00167-s001.zip]

Archive with 1 entries (1 files):
- brainsci-4077770-supplementary.pdf
